# Supplementary material for: Novel Dual PI3K/mTOR Inhibitor, Apitolisib (GDC-0980), Inhibits Growth and Induces Apoptosis in Human Glioblastoma Cells
Source: Int J Mol Sci. 2021 Oct 26;22(21):11511. doi: 10.3390/ijms222111511 (PMC8583746; doi:10.3390/ijms222111511)
Supplement: Supplementary file 1 [file ijms-22-11511-s001.zip]

Archive with 1 entries (1 files):
- ijms-1408547-supplementary.pdf
